# Supplementary material for: Performance of High-Throughput Sequencing for the Discovery of Genetic Variation Across the Complete Size Spectrum
Source: G3 (Bethesda). 2013 Nov 5;4(1):63–5. doi: 10.1534/g3.113.008797 (PMC3887540; doi:10.1534/g3.113.008797)
Supplement: Supporting Information [file supp_g3.113.008797_TableS1.xlsx]

## Sheet: STable_1
Supplementary Table 1. Summary of variation results in some personal genomes.
Sample	Pop.	Platform	Cov.	Avg read length	Gain			Loss			Reference
				(bp)	#	Min size (bp)	Max size (kb)	#	Min size (bp)	Max size (kb)	Study	PMID
Venter (HuRef)	Caucasian	ABI3730xl; microarrays	7.5	700	408403	1	836.4	383470	1	852	Levy et al., 2007; Pang et al., 2010	17803354;20482838
Watson	Caucasian	454	7.4	250	63607	1	28 bp	156826	1	389	Wheeler et al., 2008	18421352
NA18507	Yoruba	SOLiD	17.9	50	102030	1	368.6	130654	1	937.3	McKernan et al., 2009	19546169
Moore	Caucasian	Ion Torrent	10.6	100*	0	-	-	3391	50	982.8	Rothberg, et al., 2011	21776081
NA18507	Yoruba	Illumina	~30	101	183223	1	40bp	222518	1	100.5	Abecasis et al., 2012	23128226
Venter (HuRef)	Caucasian	Complete Genomics	63.5	35	241033	1	160	230737	1	16797.2	Current study
*Based on qualitative observation on Supplementary Figure 15 of RothBerg et al., 2001 article
