# Supplementary material for: Performance of High-Throughput Sequencing for the Discovery of Genetic Variation Across the Complete Size Spectrum
Source: G3 (Bethesda). 2013 Nov 5;4(1):63–5. doi: 10.1534/g3.113.008797 (PMC3887540; doi:10.1534/g3.113.008797)
Supplement: Supporting Information [file supp_g3.113.008797_TableS2.xlsx]

## Sheet: STable_2
Supplementary Table 2. Summary information of genomes sequenced by Complete Genomics in our current study.
Sample ID	Fully called genome fraction	Genome fraction where coverage >= 5x	Gender	Depth
GS01453-DNA_H05	0.969	0.994	FEMALE	73.1332
GS01660-DNA_A01	0.96	0.99	FEMALE	72.5743
GS01291-DNA_A07	0.962	0.991	FEMALE	66.6718
GS01291-DNA_G03	0.963	0.99	MALE	63.7479
HuRef	0.964	0.992	MALE	63.4834
GS01453-DNA_A06	0.969	0.992	MALE	62.2647
GS01451-DNA_A01	0.964	0.992	FEMALE	61.5252
GS01453-DNA_H07	0.967	0.993	FEMALE	61.4151
GS01451-DNA_B01	0.967	0.992	MALE	61.2328
GS01453-DNA_D06	0.965	0.992	FEMALE	60.8583
GS01453-DNA_E07	0.968	0.992	MALE	60.7095
GS01453-DNA_A08	0.969	0.993	MALE	60.6798
GS01453-DNA_H06	0.965	0.992	FEMALE	60.1005
GS01451-DNA_E03	0.96	0.991	FEMALE	59.9998
GS01291-DNA_E07	0.969	0.992	MALE	59.984
GS01291-DNA_C06	0.962	0.99	FEMALE	59.9811
GS01291-DNA_B07	0.961	0.988	MALE	59.8266
GS01453-DNA_D07	0.965	0.992	FEMALE	59.7629
GS01453-DNA_A07	0.967	0.992	MALE	59.1689
GS01453-DNA_E06	0.966	0.991	MALE	59.022
GS01291-DNA_A04	0.962	0.99	FEMALE	58.1219
GS01451-DNA_E01	0.967	0.992	FEMALE	57.6954
GS01291-DNA_G04	0.962	0.991	FEMALE	57.4777
GS01451-DNA_F01	0.967	0.991	MALE	57.3948
GS01291-DNA_B04	0.964	0.99	MALE	56.9729
GS01291-DNA_E04	0.966	0.991	MALE	56.8299
GS01291-DNA_G07	0.962	0.99	FEMALE	56.7113
GS01291-DNA_H04	0.964	0.99	MALE	56.634
GS01271-DNA_A01	0.969	0.994	FEMALE	56.5102
GS01291-DNA_A10	0.96	0.99	FEMALE	56.4005
GS01291-DNA_B02	0.961	0.99	FEMALE	56.0582
GS01291-DNA_H08	0.963	0.991	FEMALE	56.006
GS01291-DNA_B01	0.964	0.99	MALE	55.932
GS01291-DNA_A09	0.965	0.99	MALE	55.8202
GS01291-DNA_B10	0.962	0.989	MALE	55.8071
GS01291-DNA_G01	0.963	0.991	FEMALE	55.7233
GS01291-DNA_C09	0.961	0.99	FEMALE	55.7136
GS01291-DNA_D01	0.962	0.99	FEMALE	55.6901
GS01291-DNA_H01	0.965	0.991	MALE	55.6699
GS01451-DNA_E04	0.964	0.992	FEMALE	55.5822
GS01291-DNA_C05	0.96	0.988	MALE	55.5568
GS01291-DNA_C02	0.964	0.99	MALE	55.5061
GS01291-DNA_A01	0.961	0.99	FEMALE	55.4907
GS01291-DNA_G09	0.966	0.991	MALE	55.471
GS01451-DNA_F05	0.966	0.992	MALE	55.4044
GS01451-DNA_F04	0.965	0.991	MALE	55.3726
GS01291-DNA_F09	0.963	0.991	FEMALE	55.2351
GS01291-DNA_E01	0.964	0.99	MALE	55.225
GS01451-DNA_E05	0.963	0.991	FEMALE	55.196
GS01291-DNA_B08	0.961	0.99	FEMALE	55.1633
GS01291-DNA_B05	0.96	0.99	FEMALE	55.1311
GS01291-DNA_D09	0.962	0.989	MALE	54.9936
GS01451-DNA_F02	0.964	0.991	MALE	54.8302
GS01451-DNA_A03	0.961	0.991	FEMALE	54.7616
GS01451-DNA_A05	0.962	0.992	FEMALE	54.7322
GS01291-DNA_H07	0.964	0.99	MALE	54.7317
GS01451-DNA_B05	0.964	0.991	MALE	54.5786
GS01451-DNA_A04	0.959	0.991	FEMALE	54.5603
GS01291-DNA_H02	0.96	0.99	FEMALE	54.5238
GS01291-DNA_F08	0.964	0.99	MALE	54.4417
GS01451-DNA_B03	0.962	0.99	MALE	54.4174
GS01451-DNA_F03	0.965	0.991	MALE	54.2961
GS01451-DNA_B04	0.963	0.991	MALE	54.2672
GS01291-DNA_F06	0.961	0.99	FEMALE	54.2246
GS01291-DNA_E08	0.962	0.99	FEMALE	54.1708
GS01291-DNA_E02	0.964	0.992	FEMALE	54.1517
GS01291-DNA_D03	0.963	0.989	MALE	54.0931
GS01291-DNA_C03	0.96	0.99	FEMALE	54.0765
GS01291-DNA_A06	0.962	0.989	MALE	53.9687
GS01291-DNA_F02	0.963	0.99	MALE	53.7899
GS01291-DNA_H05	0.961	0.99	FEMALE	53.7542
GS01291-DNA_G06	0.961	0.989	MALE	53.6318
GS01291-DNA_A03	0.961	0.989	MALE	53.6245
GS01451-DNA_A02	0.958	0.99	FEMALE	53.5682
GS01451-DNA_B02	0.961	0.99	MALE	53.5104
GS01291-DNA_C08	0.961	0.988	MALE	52.9558
GS01291-DNA_F05	0.962	0.99	MALE	52.6592
GS01291-DNA_E05	0.96	0.99	FEMALE	52.6584
GS01291-DNA_D06	0.963	0.99	MALE	52.5297
GS01291-DNA_F03	0.961	0.991	FEMALE	52.0271
