# Supplementary material for: Performance of High-Throughput Sequencing for the Discovery of Genetic Variation Across the Complete Size Spectrum
Source: G3 (Bethesda). 2013 Nov 5;4(1):63–5. doi: 10.1534/g3.113.008797 (PMC3887540; doi:10.1534/g3.113.008797)
Supplement: Supporting Information [file supp_g3.113.008797_TableS3.xlsx]

## Sheet: STable_3
Supplementary Table 3. Gains and losses detected in the HuRef genome by different methods
Detection strategy	Type	#	Min size (bp)	Median size (bp)	Max size (bp)	Total size (bp)
Sanger assembly comparison	Hom ins	275417	1	2	82711	3110678
	Hom del	283738	1	2	18484	2813857
	Het ins	128084	1	1	321	299562
	Het del	92564	1	1	316	220051
Sanger split-read	Ins	3747	11	18	414	125549
	Del	5577	11	16	111714	1141842
Sanger mate-pair	Ins	656	346	3565.5	28344	3177629
	Del	1077	352	3827	232308	5034418
Agilent 24M	Dup	136	445	993	81458	457872
	Del	217	439	877	852404	2157491
NimbleGen 42M	Dup	357	448	4672	836362	11098815
	Del	293	459	2712	359736	3634700
Affymextrix 6.0	Dup	7	14485	42798	640474	1519885
	Del	4	10176	48721	123797	231415
Non-redundant total	Gains	408403	1	1	836362	19789990
	Losses	383470	1	2	852404	15233774
Detection strategy	Type	#	Min size (bp)	Median size (bp)	Max size (bp)	Total size (bp)
Complete Genomics split-read	Ins	240813	1	1	63	584548
	Del	229676	1	1	187	654829
Complete Genomics paired-end*	Dup	116	49	242	94707	280983
	Del	956	236	867.5	16797153	19400558
Complete Genomics read depth	Dup	104	1307	14001	160001	2448564
	Del	105	2001	12001	110001	1822961
Non-redundant total**	Gains	241033	1	1	160001	3314095
	Losses	230737	1	1	16797153	21878348
italics: HuRef Standard variation with respect to NCBI Build 36. It consisded of the non-redundant set of calls from Levy et al., 2007,
and Pang et al., 2010, and then these calls were subsequently lifted over from Build 36 to 37.
Note that we removed calls from the initial publications that were termed as heterozygous mixed sequence variant or that were not lifted over.
*The 16.8 Mb deletion detected by Complete Genomics paired-end approach is likely an artifact, as it has not been detected by karyotype or any other genotyping techniques (Levy et al., 2007).
This variant was found in all the other 79 samples sequenced in this study, yet we found no support in any control studies in the Database of Genomic Variants (Iafrate et al., 2004; Zhang et al., 2006).
The next largest call is 242,290 bp.
**Excluding the Complete Genomics paired-end 16.8 Mb deletion, the next largest Complete Genomics deletion was 242,290 bp, and total variable size was 5,081,195 bp.
