# Supplementary material for: Performance of High-Throughput Sequencing for the Discovery of Genetic Variation Across the Complete Size Spectrum
Source: G3 (Bethesda). 2013 Nov 5;4(1):63–5. doi: 10.1534/g3.113.008797 (PMC3887540; doi:10.1534/g3.113.008797)
Supplement: Supporting Information [file supp_g3.113.008797_TableS4.xlsx]

## Sheet: STable_4
Supplementary Table 4. Summary of variation results from published population studies.
Study	PudMed Id	Platform	Gains (#)	Losses (#)
Jakobsson et al., 2008	18288195	Genotyping array	9102	4626
Perry et al., 2008	18304495	Array CGH	26730	8578
Wheeler et al., 2008	18421352	HTS	284346	156770
Kidd et al., 2008	18451855	Sanger fosmid	15597	3961
McCarroll et al., 2008	18776908	Genotyping array	1620	1012
Itsara et al., 2009	19166990	Genotyping array	17699	9939
Alkan et al., 2009	19718026	HTS	1154	42
Conrad et al., 2009	19812545	Array CGH/Genotyping array	77762	25744
Kidd et al., 2010	20440878	Sanger fosmid	14318	0
Teague et al., 2010	20534489	Optical mapping	8639	2117
Ju et al., 2010	20802225	Array CGH	1574	1010
Altshuler et al., 2010	20811451	Genotyping array	173254	142752
Tong et al., 2010	20822512	HTS	286704	104360
Durbin et al., 2010	20981092	HTS	2244804	2045714
Kidd et al., 2010	21111241	Sanger fosmid	1469	627
Mills et al., 2011	21460062	Sanger trace	2933141	976321
Pinto et al., 2011	21552272	Array CGH/Genotyping array	76878	43334
Abecasis et al., 2012	23128226	HTS	2043940	888150
Non redundant total			1637756	2113933
