# Supplementary material for: Performance of High-Throughput Sequencing for the Discovery of Genetic Variation Across the Complete Size Spectrum
Source: G3 (Bethesda). 2013 Nov 5;4(1):63–5. doi: 10.1534/g3.113.008797 (PMC3887540; doi:10.1534/g3.113.008797)
Supplement: Supporting Information [file supp_g3.113.008797_TableS5.xlsx]

## Sheet: STable_5
Supplementary Table 5. The proportion of HuRef CG variants that were also detected in our 79 CG-sequenced samples.
Gains		Variants called only by HuRef CG	Variants called by both HuRef CG and Standard
	Variants shared with other Complete Genomics samples	71.60% (70,645)	99.34% (141,431)
	Variants not found in other Complete Genomics samples	28.40% (28,020)	0.66% (937)
Losses		Variants called only by HuRef CG	Variants called by both HuRef CG and Standard
	Variants shared with other Complete Genomics samples	85.92% (60,441)	98.76% (158,396)
	Variants not found in other Complete Genomics samples	14.08% (9,904)	1.24% (1,996)
