# Supplementary material for: Performance of High-Throughput Sequencing for the Discovery of Genetic Variation Across the Complete Size Spectrum
Source: G3 (Bethesda). 2013 Nov 5;4(1):63–5. doi: 10.1534/g3.113.008797 (PMC3887540; doi:10.1534/g3.113.008797)
Supplement: Supporting Information [file supp_g3.113.008797_TableS6.xlsx]

## Sheet: STable_6
Supplementary Table 6. Comparison of HuRef Standard-only variants with records annotated as mobile element insertions by Complete Genomics.
	Alu **	L1 ***	SVA ****
Gain* (n = 408,403)	214	70	8
Loss* (n = 383,470)	4	37	2
* These are HuRef Standard specific calls.
** From the HuRef CG data set, there were 3,145 Alu elements as annotated in the CG MEI file mobileElementInsertionsBeta
*** From the HuRef CG data set, there were 2,675 L1 elements annotated in the CG MEI file mobileElementInsertionsBeta
*** From the HuRef CG data wet, there were 213 SVA elements annotated in the CG MEI file mobileElementInsertionsBeta
