# Supplementary material for: Performance of High-Throughput Sequencing for the Discovery of Genetic Variation Across the Complete Size Spectrum
Source: G3 (Bethesda). 2013 Nov 5;4(1):63–5. doi: 10.1534/g3.113.008797 (PMC3887540; doi:10.1534/g3.113.008797)
Supplement: Supporting Information [file supp_g3.113.008797_TableS7.xlsx]

## Sheet: STable_7
Supplementary Table 7. Comparison of HuRef Standard-only variants with records annotated as hypervariable and invariant by Complete Genomics.
	Hypervariable **	Invariant ***	Both
Gain* (n = 408,403)	24	0	0
Loss* (n = 383,470)	31	3	1
* These are HuRef Standard specific calls.
** From the HuRef CG data set, there were 3,765 hypervariable entries annotated in the cnvSegmentsDiploidBeta file
*** From the HuRef CG data set, there were 191 invariant entries annotated in the cnvSegmentsDiploidBeta file
